# Supplementary material for: Pangenome graph analysis reveals extensive effector copy-number variation in spinach downy mildew
Source: PLoS Genet. 2024 Oct 25;20(10):e1011452. doi: 10.1371/journal.pgen.1011452 (PMC11540230; doi:10.1371/journal.pgen.1011452)
Supplement: S3 Table — (XLSX) [file pgen.1011452.s017.xlsx]

## Sheet: races
Denominated isolate	Denomination Press release	Original isolate name	Collection year and country	Location details	Reference
Pe: 1			1824		[1]
Pe: 2			1958		[1]
Pe: 3			1976		[1]
Pe: 4			1990		[1]
Pe: 5					[2]
Pe: 6					[2]
Pe: 7					[2]
Pe: 8	2005-04-25		2003, US
Pe: 9	2005-06-09		US
Pe: 10	2005-06-09		US
Pe: 11	2009-01-29		US
Pe: 12	2011-02-28	UA2209	2009, US	Salinas
Pe: 13	2011-08-02	UA0510-C	2010, US	Holtville, CA
Pe: 14	2005-07-04	UA4410	2010, US	Ventura County
Pe: 15	2014-09-02	UA4712	2012, US	Imperial Valley
Pe: 16	15/Mrt/16	UA201519B	2015, US	Salinas
Pe: 17	2018-04-10	US1602	2016, US
Pe: 18	2020-04-15	SP1924	2019, EU
Pe: 19	2020-04-15	UA2020001E	2020, US
	References
1	Correll JC, Bluhm BH, Feng C, Lamour K, du Toit LJ, Koike ST. Spinach: Better management of downy mildew and white rust through genomics. Eur J Plant Pathol. 2011;129: 193–205. doi:10.1007/s10658-010-9713-y
2	Irish BM, Correll JC, Koike ST, Schafer J, Morelock TE. Identification and cultivar reaction to three new races of the spinach downy mildew pathogen from the United States and Europe. Plant Dis. 2003;87: 567–572. doi:10.1094/PDIS.2003.87.5.567
